# Supplementary material for: Cohesin and NuRD antagonistically drive alternative neuronal fates via PLZF transcription factors
Source: Sci Adv. 2026 Jul 31;12(31):eaec9329. doi: 10.1126/sciadv.aec9329 (PMC13426411; doi:10.1126/sciadv.aec9329)
Supplement: Supplementary file 2 — Data S1 and S2 [file sciadv.aec9329_data_s1_and_s2.zip]

Archive with 2 entries (2 files):
- sciadv.aec9329_data_s1.xlsx
- sciadv.aec9329_data_s2.xlsx
